# Supplementary material for: Secondary Structure Preferences of Mn2+ Binding Sites in Bacterial Proteins
Source: Adv Bioinformatics. 2014 Mar 17;2014:501841. doi: 10.1155/2014/501841 (PMC3977119; doi:10.1155/2014/501841)
Supplement: Supplementary file 1 — Supplementary material includes three MS Excel files. 1. "PDB identifiers.xlsx" file includes complete list of PDB identifiers of analyzed proteins divided into three groups (for proteins from bacteria with low, average and high genomic GC-content). 2. "Mn(II) binding sites.xlsx" file includes three sets of sequences 11 amino acids in length with Mn(II) binding residues in their central positions, as well as description of secondary structure elements for those sequences. 3. "D, H and E residues non-binding Mn(II).xlsx" contains three sets of sequences 11 amino acids in length with D, H and E residues which are not involved in Mn(II) binding in their central positions together with description of their secondary structure elements. [file 501841.f1.zip]

Archive with 3 entries (3 files):
- 501841.f1/D, H and E residues non-binding Mn(II).xlsx
- 501841.f1/Mn(II) binding sites.xlsx
- 501841.f1/PDB identifiers.xlsx
